# Supplementary material for: Redesigning metabolism based on orthogonality principles
Source: Nat Commun. 2017 May 30;8:15188. doi: 10.1038/ncomms15188 (PMC5459945; doi:10.1038/ncomms15188)
Supplement: Supplementary Data 1 — This table contains over 168 strain designs and metabolic control valves for the succinate production in Escherichia coli. [file ncomms15188-s2.xlsx]

## Sheet: Sheet1
Supplementary Data 1: Cut-set designs from ValveFind via a Synthetic Glucose Pathway
Sample of Metabolic Valves showing various cut set designs and their corresponding orthogonality scores for the synthetic pathway supporting glucose utilization. These cut sets were derived using the ValveFind algorithm on the E. coli core model. To reduce the size of the anticipated cut sets, and minimize the computational complexity of the process, we began with a core model and blocked reactio…
Score:	0.5231,	Valve:	FUM,	Cutset:	ADK1
Score:	0.5231,	Valve:	SUCDi,	Cutset:	ADK1
Score:	0.5231,	Valve:	FUM,	Cutset:	PPS
Score:	0.5231,	Valve:	SUCDi,	Cutset:	PPS
Score:	0.5296,	Valve:	MDH,	Cutset:	ME1	NADTRHD
Score:	0.5171,	Valve:	FUM,	Cutset:	G6PDH2r	PPC
Score:	0.5513,	Valve:	FUM,	Cutset:	NADTRHD	PPC
Score:	0.5344,	Valve:	FUM,	Cutset:	PPC	RPE
Score:	0.5171,	Valve:	SUCDi,	Cutset:	G6PDH2r	PPC
Score:	0.5344,	Valve:	SUCDi,	Cutset:	PPC	RPE
Score:	0.5513,	Valve:	SUCDi,	Cutset:	NADTRHD	PPC
Score:	0.5259,	Valve:	FUM,	Cutset:	PPC	TALA
Score:	0.5259,	Valve:	SUCDi,	Cutset:	PPC	TALA
Score:	0.5344,	Valve:	FUM,	Cutset:	PPC	TKT2
Score:	0.5344,	Valve:	SUCDi,	Cutset:	PPC	TKT2
Score:	0.5259,	Valve:	FUM,	Cutset:	PPC	TKT1
Score:	0.5259,	Valve:	SUCDi,	Cutset:	PPC	TKT1
Score:	0.5171,	Valve:	FUM,	Cutset:	GND	PPC
Score:	0.5171,	Valve:	SUCDi,	Cutset:	GND	PPC
Score:	0.5171,	Valve:	FUM,	Cutset:	PGL	PPC
Score:	0.5171,	Valve:	SUCDi,	Cutset:	PGL	PPC
Score:	0.5258,	Valve:	GAPD,	Cutset:	ME1	NADTRHD	PPCK
Score:	0.5258,	Valve:	ICDHyr,	Cutset:	ME1	NADTRHD	PPCK
Score:	0.5258,	Valve:	PGI,	Cutset:	ME1	NADTRHD	PPCK
Score:	0.5258,	Valve:	RPI,	Cutset:	ME1	NADTRHD	PPCK
Score:	0.5258,	Valve:	FBA,	Cutset:	ME1	NADTRHD	PPCK
Score:	0.5258,	Valve:	FBP,	Cutset:	ME1	NADTRHD	PPCK
Score:	0.5258,	Valve:	GLNS,	Cutset:	ME1	NADTRHD	PPCK
Score:	0.5258,	Valve:	ENO,	Cutset:	ME1	NADTRHD	PPCK
Score:	0.5258,	Valve:	ADK1,	Cutset:	ME1	NADTRHD	PPCK
Score:	0.5459,	Valve:	PPCK,	Cutset:	ADK1	ME1	NADTRHD
Score:	0.5284,	Valve:	ICDHyr,	Cutset:	ME1	NADTRHD	PYK
Score:	0.5284,	Valve:	PGI,	Cutset:	ME1	NADTRHD	PYK
Score:	0.5284,	Valve:	RPI,	Cutset:	ME1	NADTRHD	PYK
Score:	0.5284,	Valve:	FBA,	Cutset:	ME1	NADTRHD	PYK
Score:	0.5284,	Valve:	FBP,	Cutset:	ME1	NADTRHD	PYK
Score:	0.5284,	Valve:	GLNS,	Cutset:	ME1	NADTRHD	PYK
Score:	0.5284,	Valve:	GAPD,	Cutset:	ME1	NADTRHD	PYK
Score:	0.5284,	Valve:	ENO,	Cutset:	ME1	NADTRHD	PYK
Score:	0.5258,	Valve:	TPI,	Cutset:	ME1	NADTRHD	PPCK
Score:	0.5284,	Valve:	TPI,	Cutset:	ME1	NADTRHD	PYK
Score:	0.5459,	Valve:	PPCK,	Cutset:	ME1	NADTRHD	PPS
Score:	0.5258,	Valve:	PPS,	Cutset:	ME1	NADTRHD	PPCK
Score:	0.5258,	Valve:	PGM,	Cutset:	ME1	NADTRHD	PPCK
Score:	0.5284,	Valve:	PGM,	Cutset:	ME1	NADTRHD	PYK
Score:	0.5258,	Valve:	PGK,	Cutset:	ME1	NADTRHD	PPCK
Score:	0.5284,	Valve:	PGK,	Cutset:	ME1	NADTRHD	PYK
Score:	0.5334,	Valve:	GLUDy,	Cutset:	GLUSy	ME1	NADTRHD	PPCK
Score:	0.5313,	Valve:	GLUSy,	Cutset:	GLUDy	ME1	NADTRHD	PPCK
Score:	0.4977,	Valve:	ICDHyr,	Cutset:	G6PDH2r	ME1	ME2	PPCK
Score:	0.5319,	Valve:	G6PDH2r,	Cutset:	ME1	NADTRHD	PPCK	TKT2
Score:	0.5145,	Valve:	TKT2,	Cutset:	G6PDH2r	ME1	NADTRHD	PPCK
Score:	0.5321,	Valve:	G6PDH2r,	Cutset:	ME1	NADTRHD	PPCK	RPE
Score:	0.5145,	Valve:	RPE,	Cutset:	G6PDH2r	ME1	NADTRHD	PPCK
Score:	0.5235,	Valve:	G6PDH2r,	Cutset:	ME1	NADTRHD	PPCK	TALA
Score:	0.5145,	Valve:	TALA,	Cutset:	G6PDH2r	ME1	NADTRHD	PPCK
Score:	0.5260,	Valve:	G6PDH2r,	Cutset:	ME1	NADTRHD	PYK	TALA
Score:	0.5171,	Valve:	TALA,	Cutset:	G6PDH2r	ME1	NADTRHD	PYK
Score:	0.5034,	Valve:	ICDHyr,	Cutset:	G6PDH2r	ME1	ME2	PYK
Score:	0.5356,	Valve:	GLUDy,	Cutset:	GLUSy	ME1	NADTRHD	PYK
Score:	0.5335,	Valve:	GLUSy,	Cutset:	GLUDy	ME1	NADTRHD	PYK
Score:	0.5346,	Valve:	G6PDH2r,	Cutset:	ME1	NADTRHD	PYK	TKT2
Score:	0.5171,	Valve:	TKT2,	Cutset:	G6PDH2r	ME1	NADTRHD	PYK
Score:	0.5347,	Valve:	G6PDH2r,	Cutset:	ME1	NADTRHD	PYK	RPE
Score:	0.5171,	Valve:	RPE,	Cutset:	G6PDH2r	ME1	NADTRHD	PYK
Score:	0.5154,	Valve:	ICDHyr,	Cutset:	ME1	ME2	PPCK	RPE
Score:	0.5212,	Valve:	ICDHyr,	Cutset:	ME1	ME2	PYK	RPE
Score:	0.5319,	Valve:	RPE,	Cutset:	ME1	NADTRHD	PPCK	TKT2
Score:	0.5321,	Valve:	TKT2,	Cutset:	ME1	NADTRHD	PPCK	RPE
Score:	0.5346,	Valve:	RPE,	Cutset:	ME1	NADTRHD	PYK	TKT2
Score:	0.5347,	Valve:	TKT2,	Cutset:	ME1	NADTRHD	PYK	RPE
Score:	0.5150,	Valve:	MDH,	Cutset:	AKGDH	G6PDH2r	ME1	ME2
Score:	0.5330,	Valve:	MDH,	Cutset:	AKGDH	ME1	ME2	RPE
Score:	0.4081,	Valve:	GAPD,	Cutset:	AKGDH	ME1	ME2	PYK
Score:	0.4081,	Valve:	ENO,	Cutset:	AKGDH	ME1	ME2	PYK
Score:	0.5496,	Valve:	PPCK,	Cutset:	ADK1	AKGDH	ME1	ME2
Score:	0.4081,	Valve:	PGI,	Cutset:	AKGDH	ME1	ME2	PYK
Score:	0.4081,	Valve:	RPI,	Cutset:	AKGDH	ME1	ME2	PYK
Score:	0.4081,	Valve:	FBA,	Cutset:	AKGDH	ME1	ME2	PYK
Score:	0.4081,	Valve:	FBP,	Cutset:	AKGDH	ME1	ME2	PYK
Score:	0.5242,	Valve:	MDH,	Cutset:	AKGDH	ME1	ME2	TALA
Score:	0.5067,	Valve:	ICDHyr,	Cutset:	ME1	ME2	PPCK	TALA
Score:	0.5124,	Valve:	ICDHyr,	Cutset:	ME1	ME2	PYK	TALA
Score:	0.5319,	Valve:	TALA,	Cutset:	ME1	NADTRHD	PPCK	TKT2
Score:	0.5235,	Valve:	TKT2,	Cutset:	ME1	NADTRHD	PPCK	TALA
Score:	0.5346,	Valve:	TALA,	Cutset:	ME1	NADTRHD	PYK	TKT2
Score:	0.5260,	Valve:	TKT2,	Cutset:	ME1	NADTRHD	PYK	TALA
Score:	0.5235,	Valve:	RPE,	Cutset:	ME1	NADTRHD	PPCK	TALA
Score:	0.5321,	Valve:	TALA,	Cutset:	ME1	NADTRHD	PPCK	RPE
Score:	0.5260,	Valve:	RPE,	Cutset:	ME1	NADTRHD	PYK	TALA
Score:	0.5347,	Valve:	TALA,	Cutset:	ME1	NADTRHD	PYK	RPE
Score:	0.5330,	Valve:	MDH,	Cutset:	AKGDH	ME1	ME2	TKT2
Score:	0.5156,	Valve:	ICDHyr,	Cutset:	ME1	ME2	PPCK	TKT2
Score:	0.5213,	Valve:	ICDHyr,	Cutset:	ME1	ME2	PYK	TKT2
Score:	0.4081,	Valve:	TPI,	Cutset:	AKGDH	ME1	ME2	PYK
Score:	0.5235,	Valve:	G6PDH2r,	Cutset:	ME1	NADTRHD	PPCK	TKT1
Score:	0.5145,	Valve:	TKT1,	Cutset:	G6PDH2r	ME1	NADTRHD	PPCK
Score:	0.5260,	Valve:	G6PDH2r,	Cutset:	ME1	NADTRHD	PYK	TKT1
Score:	0.5171,	Valve:	TKT1,	Cutset:	G6PDH2r	ME1	NADTRHD	PYK
Score:	0.5242,	Valve:	MDH,	Cutset:	AKGDH	ME1	ME2	TKT1
Score:	0.5067,	Valve:	ICDHyr,	Cutset:	ME1	ME2	PPCK	TKT1
Score:	0.5124,	Valve:	ICDHyr,	Cutset:	ME1	ME2	PYK	TKT1
Score:	0.5319,	Valve:	TKT1,	Cutset:	ME1	NADTRHD	PPCK	TKT2
Score:	0.5235,	Valve:	TKT2,	Cutset:	ME1	NADTRHD	PPCK	TKT1
Score:	0.5346,	Valve:	TKT1,	Cutset:	ME1	NADTRHD	PYK	TKT2
Score:	0.5260,	Valve:	TKT2,	Cutset:	ME1	NADTRHD	PYK	TKT1
Score:	0.5235,	Valve:	RPE,	Cutset:	ME1	NADTRHD	PPCK	TKT1
Score:	0.5321,	Valve:	TKT1,	Cutset:	ME1	NADTRHD	PPCK	RPE
Score:	0.5260,	Valve:	RPE,	Cutset:	ME1	NADTRHD	PYK	TKT1
Score:	0.5347,	Valve:	TKT1,	Cutset:	ME1	NADTRHD	PYK	RPE
Score:	0.5150,	Valve:	MDH,	Cutset:	G6PDH2r	ME1	ME2	SUCOAS
Score:	0.5330,	Valve:	MDH,	Cutset:	ME1	ME2	RPE	SUCOAS
Score:	0.4081,	Valve:	GAPD,	Cutset:	ME1	ME2	PYK	SUCOAS
Score:	0.4081,	Valve:	ENO,	Cutset:	ME1	ME2	PYK	SUCOAS
Score:	0.5496,	Valve:	PPCK,	Cutset:	ADK1	ME1	ME2	SUCOAS
Score:	0.4081,	Valve:	PGI,	Cutset:	ME1	ME2	PYK	SUCOAS
Score:	0.4081,	Valve:	RPI,	Cutset:	ME1	ME2	PYK	SUCOAS
Score:	0.4081,	Valve:	FBA,	Cutset:	ME1	ME2	PYK	SUCOAS
Score:	0.4081,	Valve:	FBP,	Cutset:	ME1	ME2	PYK	SUCOAS
Score:	0.5242,	Valve:	MDH,	Cutset:	ME1	ME2	SUCOAS	TALA
Score:	0.5330,	Valve:	MDH,	Cutset:	ME1	ME2	SUCOAS	TKT2
Score:	0.4081,	Valve:	TPI,	Cutset:	ME1	ME2	PYK	SUCOAS
Score:	0.5242,	Valve:	MDH,	Cutset:	ME1	ME2	SUCOAS	TKT1
Score:	0.5496,	Valve:	PPCK,	Cutset:	AKGDH	ME1	ME2	PPS
Score:	0.5496,	Valve:	PPCK,	Cutset:	ME1	ME2	PPS	SUCOAS
Score:	0.4081,	Valve:	PGM,	Cutset:	AKGDH	ME1	ME2	PYK
Score:	0.4081,	Valve:	PGM,	Cutset:	ME1	ME2	PYK	SUCOAS
Score:	0.4977,	Valve:	ICDHyr,	Cutset:	GND	ME1	ME2	PPCK
Score:	0.5319,	Valve:	GND,	Cutset:	ME1	NADTRHD	PPCK	TKT2
Score:	0.5145,	Valve:	TKT2,	Cutset:	GND	ME1	NADTRHD	PPCK
Score:	0.5321,	Valve:	GND,	Cutset:	ME1	NADTRHD	PPCK	RPE
Score:	0.5145,	Valve:	RPE,	Cutset:	GND	ME1	NADTRHD	PPCK
Score:	0.5235,	Valve:	GND,	Cutset:	ME1	NADTRHD	PPCK	TALA
Score:	0.5145,	Valve:	TALA,	Cutset:	GND	ME1	NADTRHD	PPCK
Score:	0.5260,	Valve:	GND,	Cutset:	ME1	NADTRHD	PYK	TALA
Score:	0.5171,	Valve:	TALA,	Cutset:	GND	ME1	NADTRHD	PYK
Score:	0.5034,	Valve:	ICDHyr,	Cutset:	GND	ME1	ME2	PYK
Score:	0.5346,	Valve:	GND,	Cutset:	ME1	NADTRHD	PYK	TKT2
Score:	0.5171,	Valve:	TKT2,	Cutset:	GND	ME1	NADTRHD	PYK
Score:	0.5347,	Valve:	GND,	Cutset:	ME1	NADTRHD	PYK	RPE
Score:	0.5171,	Valve:	RPE,	Cutset:	GND	ME1	NADTRHD	PYK
Score:	0.5150,	Valve:	MDH,	Cutset:	AKGDH	GND	ME1	ME2
Score:	0.5235,	Valve:	GND,	Cutset:	ME1	NADTRHD	PPCK	TKT1
Score:	0.5145,	Valve:	TKT1,	Cutset:	GND	ME1	NADTRHD	PPCK
Score:	0.5260,	Valve:	GND,	Cutset:	ME1	NADTRHD	PYK	TKT1
Score:	0.5171,	Valve:	TKT1,	Cutset:	GND	ME1	NADTRHD	PYK
Score:	0.5150,	Valve:	MDH,	Cutset:	GND	ME1	ME2	SUCOAS
Score:	0.4977,	Valve:	ICDHyr,	Cutset:	ME1	ME2	PGL	PPCK
Score:	0.5319,	Valve:	PGL,	Cutset:	ME1	NADTRHD	PPCK	TKT2
Score:	0.5145,	Valve:	TKT2,	Cutset:	ME1	NADTRHD	PGL	PPCK
Score:	0.5321,	Valve:	PGL,	Cutset:	ME1	NADTRHD	PPCK	RPE
Score:	0.5145,	Valve:	RPE,	Cutset:	ME1	NADTRHD	PGL	PPCK
Score:	0.5235,	Valve:	PGL,	Cutset:	ME1	NADTRHD	PPCK	TALA
Score:	0.5145,	Valve:	TALA,	Cutset:	ME1	NADTRHD	PGL	PPCK
Score:	0.5260,	Valve:	PGL,	Cutset:	ME1	NADTRHD	PYK	TALA
Score:	0.5171,	Valve:	TALA,	Cutset:	ME1	NADTRHD	PGL	PYK
Score:	0.5034,	Valve:	ICDHyr,	Cutset:	ME1	ME2	PGL	PYK
Score:	0.5346,	Valve:	PGL,	Cutset:	ME1	NADTRHD	PYK	TKT2
Score:	0.5171,	Valve:	TKT2,	Cutset:	ME1	NADTRHD	PGL	PYK
Score:	0.5347,	Valve:	PGL,	Cutset:	ME1	NADTRHD	PYK	RPE
Score:	0.5171,	Valve:	RPE,	Cutset:	ME1	NADTRHD	PGL	PYK
Score:	0.5150,	Valve:	MDH,	Cutset:	AKGDH	ME1	ME2	PGL
Score:	0.5235,	Valve:	PGL,	Cutset:	ME1	NADTRHD	PPCK	TKT1
Score:	0.5145,	Valve:	TKT1,	Cutset:	ME1	NADTRHD	PGL	PPCK
Score:	0.5260,	Valve:	PGL,	Cutset:	ME1	NADTRHD	PYK	TKT1
Score:	0.5171,	Valve:	TKT1,	Cutset:	ME1	NADTRHD	PGL	PYK
Score:	0.5150,	Valve:	MDH,	Cutset:	ME1	ME2	PGL	SUCOAS
Score:	0.4081,	Valve:	PGK,	Cutset:	AKGDH	ME1	ME2	PYK
Score:	0.4081,	Valve:	PGK,	Cutset:	ME1	ME2	PYK	SUCOAS
